# Supplementary material for: Transcriptome-Wide Identification and Characterization of the JAZ Gene Family in Mentha canadensis L
Source: Int J Mol Sci. 2021 Aug 17;22(16):8859. doi: 10.3390/ijms22168859 (PMC8396335; doi:10.3390/ijms22168859)
Supplement: Supplementary file 1 [file ijms-22-08859-s001.zip]

Archive with 1 entries (1 files):
- ijms-1329270-supplementary.pdf
